# Supplementary material for: The Co-Occurrence of Autism Spectrum Disorder and Aarskog–Scott Syndrome in an Accomplished Young Man
Source: Pediatr Rep. 2025 Jul 8;17(4):73. doi: 10.3390/pediatric17040073 (PMC12286160; doi:10.3390/pediatric17040073)
Supplement: Supplementary file 1 [file pediatrrep-17-00073-s001.zip]

Archive with 1 entries (1 files):
- pediatrrep-3543018-supplementary.xlsx
