# Supplementary material for: The Co-Occurrence of Autism Spectrum Disorder and Aarskog–Scott Syndrome in an Accomplished Young Man
Source: Pediatr Rep. 2025 Jul 8;17(4):73. doi: 10.3390/pediatric17040073 (PMC12286160; doi:10.3390/pediatric17040073)
Supplement: Supplementary file 1 [file pediatrrep-17-00073-s001.zip › pediatrrep-3543018-supplementary.xlsx]

## Sheet: Sheet 1
Authors, Year	Geographic Region	Country	Race/Ethnicity	Nationality	Patient number (ID)	Sex	Age	ASD	Diagnostic Criteria	IQ	Intellectual Disability	Intelligent Category	ADHD	Psychodiagnostic Methods	Pathogenic variant
Al-Semari et al., 2013 [45]	Asia	Saudi Arabia	Middle Eastern/North African	NA	1 (Index case)	M	16	NA		NA	0	NA	NA	NA	Missense/nonsense (c.1341G>A)
Altıncık et al., 2013 [27]	Asia	Turkey	Middle Eastern/North African	NA	2	M	7	0		NA	0	Borderline	0	Ankara Development Screening Inventory	Splicing (c.308-2G)
Andrassy, Murthy & Woolley, 1979 [46]	North America	USA	Hispanic/Latino	Mexican	3 (M.M.)	M	5	0		NA	0	NA	NA	NA	NA
Andrassy, Murthy & Woolley, 1979 [46]	North America	USA	Hispanic/Latino	Mexican	4 (A.M.)	M	8	0		NA	0	NA	NA	NA	NA
Andrassy, Murthy & Woolley, 1979 [46]	North America	USA	Hispanic/Latino	Mexican	5 (G.M.)	M	10	0		NA	0	NA	NA	NA	NA
Andrassy, Murthy & Woolley, 1979 [46]	North America	USA	Hispanic/Latino	Mexican	6 (A.M.)	M	17	0		NA	0	NA	NA	NA	NA
Andrassy, Murthy & Woolley, 1979 [46]	North America	USA	Hispanic/Latino	Mexican	7 (J.M.)	M	12	0		NA	0	NA	NA	NA	NA
Assumpcao et al., 1999 [9]	South America	Brazil	Black/African American	Black	8 (CS)	M	10	1	DSM-III-R	NA	Severe	Low_Extremely	1	Vineland	NA
Assumpcao et al., 1999 [9]	South America	Brazil	White	White	9 (JP)	M	5	1	DSM-III-R	NA	Severe	Low_Extremely	1	Vineland	NA
Assumpcao et al., 1999 [9]	South America	Brazil	White	White	10 (EB)	M	9	1	DSM-III-R	NA	0	NA	1	Vineland	NA
Bawle et al., 1984 [48]	North America	USA	White	NA	11	M	3.9	0	NA	NA	0	NA	NA	NA	NA
Bayat et al., 2022 [49]	Europe	Denmark	White	Danish	12 (Case 1)	M	57	NA		NA	NA	NA	NA	NA	Duplication (c.2266dup)
Bayat et al., 2022 [49]	Europe	Denmark	White	Danish	13 (Case 3)	M	38	NA		NA	NA	NA	NA	NA	Duplication (c.2266dup)
Bayat et al., 2022 [49]	Europe	Denmark	White	Danish	14 (Case 4)	M	47	NA			Mild	Low_Extremely	NA	NA	Duplication (c.527dup)
Bedoyan et al., 2009 [50]	North America	USA	NA	NA	15	M	1.6	0		NA	0	NA	0	NA	Deletion (g.(35701_?)_(?_50820)del)
Berry, Cree & Mann, 1980 [52]	Europe	UK	White	NA	16 (Case 1)	M	10	NA		83	0	Average_Low	NA	Wechler Scale	NA
Bottani et al., 2007 [14]	Europe	Switzerland	White	Kosovo – Albanian	17	M	8	NA		NA	0	NA	NA	NA	Missense/nonsense (c.1396A>G)
Braiotta, Paglia & Mummolo, 2023 [53]	Europe	Italy	NA	NA	18 (E.)	M	6	0	NA	NA	0	NA	0	NA	NA
Brodsky et al., 1990 [54]	North America	USA	White	NA	19 (Case 1)	M	4.5	NA		74	0	Borderline	NA	NA	NA
Brodsky et al., 1990 [54]	North America	USA	White	NA	20 (Case 2)	M	5.5	NA		72	0	Borderline	NA	NA	NA
Brodsky et al., 1990 [54]	North America	USA	White	NA	21 (Case 4)	M	5.5	NA		NA	0	Average_High	NA	NA	NA
De Wolf et al., 2014 [10]	Europe	Belgium	White	Belgian	22	M	18	1	NA	65	Mild	Low_Extremely	NA	NA	Deletion (c.(?_-142)_(1305+1_1306-1)del)
DiLuna et al., 2007 [37]	North America	USA	White	NA	23	M	13	NA		NA	NA	NA	At_Risk	NA	NA
Fernandez et al., 1994 [56]	Asia	Japan	Asian	Japanese	24 (I-1)	M	12.6	NA		84	0	Average_Low	NA	NA	NA
Fernandez et al., 1994 [56]	Asia	Japan	Asian	Japanese	25 (II-1)	M	3.8	NA		NA	0	NA	NA	NA	NA
Fernandez et al., 1994 [56]	Asia	Japan	Asian	Japanese	26 (III-1)	M	13	NA		70	0	Borderline	NA	NA	NA
Fernandez et al., 1994 [56]	Asia	Japan	Asian	Japanese	27 (III-2)	M	11.1	NA		90	0	Average	NA	NA	NA
Fryns et al., 1978 [41]	Europe	Belgium	White	NA	28 (S.D.)	M	10	NA		64	Mild	Low_Extremely	NA	NA	NA
Fryns et al., 1978 [41]	Europe	Belgium	White	NA	29 (H.R)	M	9	NA		NA	0	Borderline	NA	NA	NA
Fryns et al., 1978 [41]	Europe	Belgium	White	NA	30 (H.L.)	M	1.5	NA		NA	NA	NA	NA	NA	NA
Fryns et al., 1978 [41]	Europe	Belgium	White	NA	31 (D.J.)	M	17	NA		NA	0	NA	NA	NA	NA
Funderburk & Crandall, 1974 [58]	North America	USA	White	NA	32 (T.B.)	M	3.8	NA		84	0	Average_Low	NA	Stanford-Binet	NA
Funderburk & Crandall, 1974 [58]	North America	USA	White	NA	33 (K.B.)	M	6.6	NA		93	0	Average	NA	WISC	NA
Furukawa, Hall & Smith, 1972 [59]	North America	USA	White	German-Norwegian	34 (III-12)	M	8	NA		NA	0	NA	NA	NA	NA
Furukawa, Hall & Smith, 1972 [59]	North America	USA	White	German-Norwegian	35 (III-1)	M	16	NA		NA	0	NA	NA	NA	NA
Furukawa, Hall & Smith, 1972 [59]	North America	USA	White	German-Norwegian	36 (III-3)	M	7.8	NA		NA	0	NA	NA	NA	NA
Furukawa, Hall & Smith, 1972 [59]	North America	USA	White	German-Norwegian	37 (II-3)	M	31	NA		NA	0	NA	NA	NA	NA
Gahlot & Aggarwal, 2021 [60]	Asia	India	Asian	NA	38	M	7	NA		NA	Mild	NA	NA	NA	NA
Grier et al., 1983 [61]	North America	USA	White	NA	39 (Patient 1, III-3)	M	3.5	NA		NA	0	NA	NA	NA	NA
Grier et al., 1983 [61]	North America	USA	White	NA	40 (Patient 3, II-10)	M	29	NA		NA	0	NA	NA	NA	NA
Guion‐Almeida & Richieri‐Costa, 1992 [62]	South America	Brazil	Hispanic/Latino	Brazilian	41 (GLP)	M	16	NA		NA	Mild	NA	NA	NA	NA
Hamzeh et al., 2017 [63]	Asia	UAE	Middle Eastern/North African	Emirati	42 (IV-3)	M	7	NA		NA	0	NA	1	NA	Deletion (c.53del)
Hamzeh et al., 2017 [63]	Asia	UAE	Middle Eastern/North African	Emirati	43 (IV-5)	M	3	NA		NA	0	NA	1	NA	Deletion (c.53del)
Hoo, 1979 [64]	Europe	New Zealand	White	NA	44 (IV-8)	M	8	NA		NA	0	NA	NA	NA	NA
Hoo, 1979 [64]	Europe	New Zealand	White	NA	45 (IV-5)	M	18	NA		NA	0	NA	NA	NA	NA
Kaname et al., 2006 [40]	Asia	Japan	Asian	NA	46 (Patient 1)	M	13	0		71	0	Borderline	1	DSM-IV	Missense/nonsense (c.1327G>T)
Kaname et al., 2006 [40]	Asia	Japan	Asian	NA	47 (Patient 2)	M	4	1	DSM-IV	NA	0	NA	0	DSM-IV	Missense/nonsense (c.2221G>T)
Kessel et al., 2021 [65]	Asia	Israel	NA	NA	48 (Case III1)	M	9.6	0	NA	NA	0	NA	1	NA	Duplication (c.269_270dup)
Kessel et al., 2021 [65]	Asia	Israel	NA	NA	49 (Case III2)	M	9.6	0	NA	NA	0	NA	1	NA	Duplication (c.269_270dup)
Kodama et al., 1981 [66]	Asia	Japan	Asian	Japanese	50	M	5	0		NA	1	Low_Extremely	NA	NA	NA
Li et al., 2024 [2]	Asia	China	Asian	Chinese	51 (Case 1)	M	4.9	0	NA	NA	0	NA	0	NA	Splicing (c.2016-1G >A)
Li et al., 2024 [2]	Asia	China	Asian	Chinese	52 (Case 2)	M	10.3	0	NA	NA	Mild	Low_Extremely	0	NA	Missense/nonsense (c.1829G > T)
Li et al., 2024 [2]	Asia	China	Asian	Chinese	53 (Case 3)	M	5.3	0	NA	NA	0	NA	0	NA	Missense/nonsense (c.1829G > A)
Li et al., 2024 [2]	Asia	China	Asian	Chinese	54 (Case 4)	M	4.7	0	NA	NA	0	NA	0	NA	Missense/nonsense (c.1345C > T)
Li et al., 2024 [2]	Asia	China	Asian	Chinese	55 (Case 5)	M	8.6	0	NA	NA	0	NA	1	NA	Splicing (c.2580+1G > A)
Liang et al., 2022 [15]	Asia	China	Asian	Chinese	56 (Elder brother)	M	7.9	0	NA	NA	1	Low_Extremely	1	NA	Splicing (c.2015+1G>A)
Liang et al., 2022 [15]	Asia	China	Asian	Chinese	57 (Younger brother)	M	4.8	0	NA	NA	0	NA	0	NA	Splicing (c.2015+1G>A)
Logie & Porteous, 1998 [13]	Europe	UK	NA	NA	58 (Case 5)	M	2.3	NA		68	Mild	Low_Extremely	NA	Griffiths	NA
Logie & Porteous, 1998 [13]	Europe	UK	NA	NA	59 (Case 6)	M	2.3	NA		102	0	Average	NA	Griffiths	NA
Logie & Porteous, 1998 [13]	Europe	UK	NA	NA	60 (Case 7)	M	2.4	NA		104	0	Average	NA	Griffiths	NA
Logie & Porteous, 1998 [13]	Europe	UK	NA	NA	61 (Case 8)	M	3.8	NA		81	0	Average_Low	NA	Griffiths	NA
Logie & Porteous, 1998 [13]	Europe	UK	NA	NA	62 (Case 9)	M	4.3	NA		102	0	Average	NA	Griffiths	NA
Logie & Porteous, 1998 [13]	Europe	UK	NA	NA	63 (Case 10)	M	5.2	NA		128	0	Superior	NA	British Activity Scales	NA
Logie & Porteous, 1998 [13]	Europe	UK	NA	NA	64 (Case 11)	M	5.8	NA		107	0	Average	NA	British Activity Scales	NA
Logie & Porteous, 1998 [13]	Europe	UK	NA	NA	65 (Case 12)	M	7.5	NA		116	0	Average_High	NA	British Activity Scales	NA
Logie & Porteous, 1998 [13]	Europe	UK	NA	NA	66 (Case 13)	M	7.9	NA		103	0	Average	NA	British Activity Scales	NA
Logie & Porteous, 1998 [13]	Europe	UK	NA	NA	67 (Case 14)	M	8.8	NA		109	0	Average	NA	British Activity Scales	NA
Logie & Porteous, 1998 [13]	Europe	UK	NA	NA	68 (Case 15)	M	9.6	NA		105	0	Average	NA	British Activity Scales	NA
Logie & Porteous, 1998 [13]	Europe	UK	NA	NA	69 (Case 16)	M	10.5	NA		117	0	Average_High	NA	British Activity Scales	NA
Logie & Porteous, 1998 [13]	Europe	UK	NA	NA	70 (Case 17)	M	13.4	NA		127	0	Superior	NA	British Activity Scales	NA
Logie & Porteous, 1998 [13]	Europe	UK	NA	NA	71 (Case 18)	M	13.4	NA		112	0	Superior	NA	British Activity Scales	NA
Logie & Porteous, 1998 [13]	Europe	UK	NA	NA	72 (Case 19)	M	13.5	NA		109	0	Average	NA	British Activity Scales	NA
Logie & Porteous, 1998 [13]	Europe	UK	NA	NA	73 (Case 20)	M	14.3	NA		125	0	Superior	NA	British Activity Scales	NA
Logie & Porteous, 1998 [13]	Europe	UK	NA	NA	74 (Case 21)	M	16.7	NA		118	0	Average_High	NA	British Activity Scales	NA
Melnick & Shields, 1976 [31]	North America	USA	White	White	75 (S.N.)	M	16	At-Risk		NA	NA	NA	NA	NA	NA
Menezes & Trayanelis, 2022 [67]	North America	USA	NA	NA	76 (#9 1996)	M	11	NA		NA	NA	NA	NA	NA	NA
Meschede et al., 1996 [68]	Europe	Germany	NA	NA	77	M	32	NA		NA	0	NA	NA	NA	NA
Mikelsaar & Lurie, 1992 [69]	Europe	Estonia	White	Estonian	78	M	10	0	NA	NA	0	NA	0	NA	NA
Nayak & Lambika, 2012 [70]	Asia	India	Asian	NA	79	M	10	0	NA	60	Mild	Low_Extremely	1	NA	NA
Nielsen, 1988 [71]	Europe	Denmark	White	Danish	80	M	2.5	NA		NA	0	NA	NA	NA	NA
Oberiter et al., 1980 [72]	Europe	Yugoslavia	White	NA	81	M	15.6	NA		NA	Mild	NA	NA	NA	NA
Orrico et al., 2000 [73]	Europe	Italy	White	Italian	82 (IV9)	M	2	NA		NA	0	NA	NA	NA	Synonymous (c.G2559sA)
Orrico et al., 2005 [11]	Europe	Italy	White	NA	83	M	16	0	DSM-IV	76	0	Borderline	1	WISC-R; DSM-IV	Missense/nonsense (c.1223G>A)
Orrico et al., 2007 [74]	Europe	Italy	Hispanic/Latino	Argentinean	84 (First child)	M	15	0	NA	NA	0	NA	0	NA	Insertion (c.945_946insC)
Orrico et al., 2007 [74]	Europe	Italy	Hispanic/Latino	Argentinean	85 (Last child)	M	6	0	NA	NA	0	NA	0	NA	Insertion (c.945_946insC)
Orrico et al., 2004 [33]	Europe	NA	NA	NA	86 (Patient 61)	M	21	At-Risk	NA	NA	0	NA	At_Risk	NA	Deletion (g.944_975del)
Orrico et al., 2004 [33]	Europe	NA	NA	NA	87 (Patient 26)	M	3	NA		NA	0	NA	NA	NA	Missense/nonsense (c.1139A>C)
Orrico et al., 2004 [33]	Europe	NA	NA	NA	88 (Patient 73)	M	4.5	0	NA	NA	0	NA	0	NA	Missense/nonsense (c.1328G>A)
Orrico et al., 2004 [33]	Europe	NA	NA	NA	89 (Patient 58)	M	10	0	NA	NA	0	NA	1	Raven Standard Progressive Matrices	Deletion (c.1316-1319delAGCT)
Orrico et al., 2004 [33]	Europe	Ireland	White	Ireland	90 (Patient 65)	M	16	NA		NA	0	NA	NA	NA	Deletion (c.2530delG)
Orrico et al., 2004 [33]	Europe	NA	NA	NA	91 (Patient 50)	M	29	0	NA	82	0	Average_Low	0	WISC-R	Insertion (c.528insC)
Orrico et al., 2004 [33]	Europe	Italy	White	Italian	92 (Patient 90)	M	9	NA		NA	0	NA	NA	NA	Insertion (c.528insC)
Orrico et al., 2004 [33]	Europe	Italy	White	Italian	93 (Patient 91)	M	9	NA		NA	0	NA	NA	NA	Insertion (c.528insC)
Orrico et al., 2004 [33]	Europe	Portugal	White	Portugeese	94 (Patient 25)	M	11	NA		80	0	Average_Low	NA	WISC-R	Missense/nonsense (c.614G>T)
Pavone et al., 2020 [76]	Europe	Italy	White	NA	95	M	2.5	0	NA	62.6	Mild	Low_Extremely	0	Neuropscychiatric assessment	Missense/nonsense (c.1828C>T)
Pérez‐Coria et al., 2015 [77]	North America	Mexico	Hispanic/Latino	Mexican	96 (Patient 1)	M	6	NA		NA	0	NA	NA	NA	Missense/nonsense (c.1138G>T)
Pérez‐Coria et al., 2015 [77]	North America	Mexico	Hispanic/Latino	Mexican	97 (Patient 4)	M	12	NA		NA	At-Risk	NA	NA	NA	Missense/nonsense (c.1990C>T)
Pérez‐Coria et al., 2015 [77]	North America	Mexico	Hispanic/Latino	Mexican	98 (Patient 5)	M	4	NA		NA	0	NA	NA	NA	Missense/nonsense (c.1990C>T)
Pizio et al., 1994 [78]	North America	USA	White	NA	99	M	12	NA		NA	0	NA	NA	NA	NA
Sariyilmaz et al., 2017 [79]	Asia	Turkey	Middle Eastern/North African	NA	100	M	16	NA		NA	0	NA	NA	NA	NA
Schwartz et al., 2000 [80]	Europe	Italy	White	Italian	101 (Family K834, FC)	M	7	NA		NA	0	NA	NA	NA	Missense/nonsense (c.1565G>A)
Schwartz et al., 2000 [80]	Europe	Germany	White	Italian	102 (Family K834, IT)	M	18	NA		NA	0	NA	NA	NA	Missense/nonsense (c.1565G>A)
Schwartz et al., 2000 [80]	Europe	Germany	White	Germanian	103 (CMS0843, MK)	M	11	NA		NA	0	NA	NA	NA	Gross deletion (Incl.ex.9-12)
Shalev et al., 2006 [81]	Asia	Israel	Middle Eastern/North African	Arabian	104 (IV2)	M	24	0	NA	NA	0	NA	0	NA	Deletion(c.2192delA)
Shalev et al., 2006 [81]	Asia	Israel	Middle Eastern/North African	Arabian	105 (IV3)	M	17	0	NA	NA	0	NA	0	NA	Deletion(c.2192delA)
Shalev et al., 2006 [81]	Asia	Israel	Middle Eastern/North African	Arabian	106 (IV4)	M	5	At-Risk	NA	NA	NA	NA	0	NA	Deletion(c.2192delA)
Shalev et al., 2006 [81]	Asia	Israel	Middle Eastern/North African	Arabian	107 (IV6)	M	5	At-Risk	NA	NA	NA	NA	0	NA	NA
Shinkawa et al., 1983 [82]	Asia	Japan	Asian	NA	108	M	5.5	NA		NA	0	NA	NA	NA	NA
Stevenson et al., 1994 [83]	North America	USA	White	NA	109 (GGC-36379, Family K8250, V-11)	M	27	NA		100	0	Average	NA	WAIS-R	NA
Stevenson et al., 1994 [83]	North America	USA	White	NA	110 (GGC-36375, Family K8250, V-15)	M	30	NA		100	0	Average	NA	WAIS-R	NA
Stevenson et al., 1994 [83]	North America	USA	White	NA	111 (GGC-36366, Family K8250, V-16)	M	27	NA		97	0	Average	NA	WAIS-R	NA
Stevenson et al., 1994 [83]	North America	USA	White	NA	112 (GGC-36361, Family K8250, V-17)	M	27	NA		94	0	Average	NA	WAIS-R	NA
Stevenson et al., 1994 [83]	North America	USA	White	NA	113 (GGC-185991, Family K8020, V-6)	M	17	NA		63	Mild	Low_Extremely	NA	Stanford-Binet	NA
Stevenson et al., 1994 [83]	North America	USA	White	NA	114 (GGC-18644, Family K8020, III-8)	M	60	NA		59	Mild	Low_Extremely	NA	Stanford-Binet	NA
Stevenson et al., 1994 [83]	North America	USA	White	NA	115 (GGC-18690, Family K8020, IV-8)	M	44	NA		82	0	Average_Low	NA	Stanford-Binet	NA
Stevenson et al., 1994 [83]	North America	USA	White	NA	116 (GGC-18687, Family K8020, VI-1)	M	3	NA		88	0	Average_Low	NA	Stanford-Binet	NA
Sugarman, Rimoin & Lachman, 1973 [12]	North America	USA	Hispanic/Latino	Mexican-American	117 (Case III-3)	M	15	NA		74	0	Borderline	NA	NA	NA
Sugarman, Rimoin & Lachman, 1973 [12]	North America	USA	Hispanic/Latino	Mexican-American	118 (Case III-4)	M	7.5	NA		NA	0	NA	NA	NA	NA
Sugarman, Rimoin & Lachman, 1973 [12]	North America	USA	Hispanic/Latino	Mexican-American	119 (Case III-12)	M	21	NA		NA	1	Low_Extremely	NA	NA	NA
Takahashi et al., 2024 [84]	Asia	Japan	Asian	Japanise	120 (Elder brother)	M	14	NA		90	0	Average	NA	WISC−IV	Missense/nonsense (c.2344T>C)
Takahashi et al., 2024 [84]	Asia	Japan	Asian	Japanise	121 (Younger brother)	M	8	NA		86	0	Average_Low	NA	WISC−IV	Missense/nonsense (c.2344T>C)
Takahashi et al., 2024 [84]	Asia	Japan	Asian	Japanese	122	M	9	1	NA	84	0	Average_Low	NA	NA	NA
Taub & Stanton, 2008 [85]	North America	USA	White	White	123	M	8	At-Risk	NA	NA	0	NA	1	NA	NA
Teebi, Rucquoi & Meyn, 1993 [3]	North America	USA	White	English-German	124 (Patient 1, MT)	M	5.5	NA		NA	0	NA	NA	NA	NA
Teebi, Rucquoi & Meyn, 1993 [3]	North America	USA	White	English-German	125 (Patient 2, ET)	M	5.5	NA		NA	0	NA	NA	NA	NA
Teebi, Rucquoi & Meyn, 1993 [3]	North America	USA	White	English-German	126 (Patient 3, III-6)	M	4.5	NA		NA	0	NA	NA	NA	NA
Teebi, Rucquoi & Meyn, 1993 [3]	North America	USA	White	English-German	127 (Patient 4, III-2)	M	13.5	NA		NA	0	NA	NA	NA	NA
Tsukahara & Fernandez, 1994 [85]	Asia	Japan	Asian	NA	128 (Patient 1)	M	12.6	NA		84	0	Average_Low	NA	NA	NA
Tsukahara & Fernandez, 1994 [85]	Asia	Japan	Asian	NA	129 (Patient 2)	M	3.8	NA		NA	0	NA	NA	NA	NA
Tsukahara & Fernandez, 1994 [85]	Asia	Japan	Asian	NA	130 (Patient 4)	M	13	NA		70	0	Borderline	NA	NA	NA
Tsukahara & Fernandez, 1994 [85]	Asia	Japan	Asian	NA	131 (Patient 5)	M	11.1	NA		90	0	Average	NA	NA	NA
Vooren, Niermeijer & Hoogeboom, 1983 [87]	Europe	Netherlands	White	NA	132 (IV 24)	M	16	NA	NA	NA	0	Average_High	NA	NA	NA
Vooren, Niermeijer & Hoogeboom, 1983 [87]	Europe	Netherlands	White	Dutch	133 (Patient 1)	M	15	At-Risk	NA	79	0	Borderline	At_Risk	WAIS-III, PIMRA, D2, ROCF, Rey AVLT, Tower of London, BADS, EFI, TAS, BVAQ	Missense/nonsense (c.1204C>T)
Vooren, Niermeijer & Hoogeboom, 1983 [87]	Europe	Netherlands	White	Dutch	134 (Patient 2)	M	21	At-Risk	NA	NA	Severe	Low_Extremely	NA	Vineland, PIMRA, BADS, EFI, TAS, BVAQ	Missense/nonsense (c.1204C>T)
Vooren, Niermeijer & Hoogeboom, 1983 [88]	Europe	Netherlands	White	Dutch	135 (Patient 3)	M	21	0	NA	107	0	Average	1	WAIS-III, CPRS, D2, ROCF, Rey AVLT, Tower of London, BADS, EFI, TAS, BVAQ	Missense/nonsense (c.1204C>T)
Vooren, Niermeijer & Hoogeboom, 1983 [87]	Europe	Netherlands	White	Dutch	136 (Patient 4)	M	41	At-Risk	NA	NA	Severe	Low_Extremely	NA	Vineland, PIMRA, EFI	Missense/nonsense (c.1204C>T)
Völter et al., 2014 [87]	Europe	Germany	White	NA	137	M	9	0	NA	70	0	Borderline	1	KABC, HAWIK-III, FBB-HKS	Missense/nonsense (c.1468C>T)
Bae et al., 2020 [47]	Asia	South Korea	Asian	Korean	138	M	2.6	0	NA	NA	0	Average_Low	0	K-WPPSI-IV	Splicing (c.1192-1G>A)
Zhu et al., 2022 [5]	Asia	China	Asian	NA	139	M	7	NA		70	Mild	Borderline	NA	WISC	Missense/nonsense (c.1270A>G)
Zielinski & Pack, 2008 [88]	North America	USA	White	NA	140	M	9	0	NA	NA	0	NA	NA	NA	NA
Parıltay et al., 2016 [75]	Asia	Turkey	Middle Eastern/North African	NA	141	M	1.7	0	NA	NA	0	Normal_Range	0	NA	Splicing (c.1340+2T>A)
Escobar & Weaver, 1978 [55]	North America	USA	White	NA	142	M	28	NA		NA	0	NA	NA	NA	NA
Berman, Desjardins & Fraser, 1975 [51]	North America	Canada	White	French-Canadian	143 (III-11)	M	44	NA		NA	0	NA	NA	NA	NA
Berman, Desjardins & Fraser, 1975 [51]	North America	Canada	White	French-Canadian	144 (III-21)	M	48	NA		NA	0	NA	NA	NA	NA
Berman, Desjardins & Fraser, 1975 [51]	North America	Canada	White	French-Canadian	145 (III-22)	M	43	NA		NA	0	NA	NA	NA	NA
Berman, Desjardins & Fraser, 1975 [51]	North America	Canada	White	French-Canadian	146 (IV-7)	M	16	NA		NA	0	NA	NA	NA	NA
Berman, Desjardins & Fraser, 1975 [51]	North America	Canada	White	French-Canadian	147 (IV-45)	M	19	NA		NA	0	NA	NA	NA	NA
Berman, Desjardins & Fraser, 1975 [51]	North America	Canada	White	French-Canadian	148 (V-1)	M	4	NA		NA	0	NA	NA	NA	NA
Berman, Desjardins & Fraser, 1975 [51]	North America	Canada	White	Anglo-Saxon	149 (IV-1)	M	11	NA		NA	0	NA	NA	NA	NA
Berman, Desjardins & Fraser, 1975 [51]	North America	Canada	White	Greek	150 (III-5)	M	8.5	NA		NA	0	NA	NA	NA	NA
Berman, Desjardins & Fraser, 1975 [51]	North America	Canada	White	French-Canadian	151 (III-2)	M	7	NA		NA	0	NA	NA	NA	NA
